# Supplementary material for: Tuning the Ferroelectric Response of Sandwich-Structured Nanocomposites with the Coordination of Ba0.6Sr0.4TiO3 Nanoparticles and Boron Nitride Nanosheets to Achieve Excellent Discharge Energy Density and Efficiency
Source: Polymers (Basel). 2023 Sep 4;15(17):3642. doi: 10.3390/polym15173642 (PMC10489975; doi:10.3390/polym15173642)
Supplement: Supplementary file 1 [file polymers-15-03642-s001.zip]

Archive with 1 entries (1 files):
- polymers-2508239-supplementary.pdf
